# Supplementary material for: Development of online classification system for construction waste based on industrial camera and hyperspectral camera
Source: PLoS One. 2019 Jan 16;14(1):e0208706. doi: 10.1371/journal.pone.0208706 (PMC6334961; doi:10.1371/journal.pone.0208706)
Supplement: S1 Table — (XLSX) [file pone.0208706.s001.xlsx]

## Sheet: Sheet1
λ/nm	Foam	Plastic	Brick	Concrete	Wood
935.9	0.3883	0.2332	0.2961	0.2708	0.7767
939.5	0.3854	0.2539	0.3505	0.3055	0.7049
943	0.5149	0.3693	0.4575	0.3964	0.8354
946.5	0.5832	0.4218	0.5321	0.4864	0.8591
950	0.623	0.4589	0.5919	0.5258	0.858
953.6	0.6613	0.4874	0.6176	0.5362	0.8532
957.1	0.6722	0.4968	0.6291	0.5509	0.8609
960.6	0.6894	0.5143	0.6475	0.559	0.8567
964.2	0.6964	0.515	0.6504	0.5643	0.8573
967.7	0.7042	0.517	0.6582	0.5697	0.8552
971.2	0.7071	0.5148	0.6587	0.567	0.8566
974.7	0.7069	0.5187	0.6588	0.5647	0.8535
978.3	0.7119	0.5225	0.6675	0.5641	0.8527
981.8	0.7109	0.52	0.6727	0.5673	0.8503
985.3	0.7072	0.5188	0.6745	0.5651	0.8515
988.8	0.7118	0.5182	0.6746	0.5672	0.8526
992.4	0.7092	0.516	0.6746	0.5654	0.8513
995.9	0.7062	0.5143	0.679	0.5612	0.8528
999.4	0.7087	0.5173	0.6834	0.5625	0.8537
1003	0.7065	0.5141	0.6843	0.5626	0.855
1006.5	0.7073	0.5151	0.6904	0.5651	0.8563
1010	0.7058	0.5131	0.6896	0.5622	0.8564
1013.5	0.7049	0.5131	0.6906	0.56	0.8586
1017.1	0.7025	0.5094	0.6892	0.5562	0.8594
1020.6	0.7025	0.5085	0.6915	0.5551	0.8614
1024.1	0.6984	0.5078	0.6953	0.5557	0.8631
1027.6	0.6925	0.5046	0.6941	0.5558	0.8635
1031.2	0.693	0.5056	0.6963	0.5576	0.8657
1034.7	0.6908	0.5032	0.7002	0.5603	0.8672
1038.2	0.6873	0.5015	0.7019	0.5625	0.8686
1041.8	0.6869	0.5015	0.7004	0.5586	0.8703
1045.3	0.6843	0.499	0.7015	0.5597	0.8707
1048.8	0.6861	0.4982	0.7041	0.5647	0.8716
1052.3	0.6903	0.5019	0.7079	0.5621	0.8728
1055.9	0.6893	0.5016	0.7106	0.5599	0.8743
1059.4	0.6887	0.4995	0.7084	0.5594	0.8763
1062.9	0.6932	0.4986	0.7092	0.5615	0.8762
1066.4	0.6955	0.4997	0.712	0.5609	0.8783
1070	0.6937	0.4983	0.7123	0.5601	0.8786
1073.5	0.6932	0.4964	0.711	0.5588	0.879
1077	0.6954	0.4964	0.7118	0.5596	0.8809
1080.6	0.6935	0.4936	0.7136	0.5594	0.8814
1084.1	0.6952	0.4939	0.7121	0.5576	0.8827
1087.6	0.6957	0.4964	0.7172	0.5579	0.8832
1091.1	0.6952	0.493	0.7151	0.5562	0.8838
1094.7	0.7006	0.4955	0.7191	0.5593	0.8854
1098.2	0.6978	0.4929	0.7192	0.5564	0.8848
1101.7	0.6965	0.4916	0.719	0.5558	0.8873
1105.2	0.6948	0.4906	0.7193	0.556	0.8855
1108.8	0.6906	0.4871	0.7165	0.5509	0.8861
1112.3	0.6836	0.4824	0.7136	0.549	0.8857
1115.8	0.6814	0.4816	0.7124	0.5441	0.884
1119.4	0.6812	0.4812	0.7118	0.5469	0.8819
1122.9	0.6811	0.479	0.7109	0.5446	0.8808
1126.4	0.6773	0.477	0.7092	0.5452	0.8757
1129.9	0.6779	0.4742	0.7101	0.5419	0.8735
1133.5	0.6767	0.4726	0.7075	0.5399	0.8661
1137	0.6777	0.4738	0.7117	0.5403	0.8658
1140.5	0.6779	0.4711	0.7111	0.539	0.8589
1144	0.6716	0.4673	0.7088	0.536	0.8546
1147.6	0.6694	0.4642	0.7088	0.5353	0.8503
1151.1	0.6638	0.4608	0.7112	0.5383	0.846
1154.6	0.6554	0.4574	0.7111	0.5347	0.8418
1158.2	0.6535	0.4497	0.7067	0.5362	0.8369
1161.7	0.6459	0.4469	0.7105	0.5371	0.8316
1165.2	0.6307	0.4365	0.7115	0.5383	0.8297
1168.7	0.6183	0.4272	0.7086	0.5304	0.825
1172.3	0.6187	0.4246	0.7136	0.5377	0.8234
1175.8	0.6109	0.4206	0.7144	0.5307	0.8184
1179.3	0.6074	0.4166	0.71	0.5332	0.8202
1182.8	0.5954	0.4127	0.7091	0.5284	0.815
1186.4	0.5879	0.4127	0.7095	0.528	0.8129
1189.9	0.5733	0.4079	0.7111	0.5307	0.8104
1193.4	0.5591	0.4059	0.7121	0.5281	0.8071
1197	0.5484	0.4014	0.7101	0.5285	0.8049
1200.5	0.5334	0.3989	0.7089	0.526	0.8039
1204	0.5175	0.4016	0.711	0.5316	0.8
1207.5	0.4954	0.4057	0.7119	0.5264	0.8037
1211.1	0.4773	0.4058	0.7083	0.5238	0.7985
1214.6	0.4648	0.4127	0.711	0.5221	0.8026
1218.1	0.4612	0.4178	0.7102	0.5231	0.8006
1221.6	0.4686	0.4221	0.7108	0.5229	0.8002
1225.2	0.4882	0.4281	0.7097	0.5187	0.8036
1228.7	0.511	0.4322	0.7088	0.5174	0.8042
1232.2	0.5353	0.436	0.7081	0.5206	0.8069
1235.8	0.5581	0.4374	0.7106	0.5208	0.8083
1239.3	0.5736	0.438	0.7065	0.5189	0.8094
1242.8	0.5938	0.4399	0.7096	0.5198	0.8145
1246.3	0.603	0.4407	0.706	0.5166	0.8137
1249.9	0.6111	0.4419	0.7063	0.5168	0.8176
1253.4	0.6162	0.4381	0.7005	0.5125	0.8165
1256.9	0.6288	0.4387	0.6993	0.5105	0.8208
1260.4	0.6316	0.4385	0.6995	0.5085	0.8207
1264	0.6368	0.4387	0.6997	0.5088	0.8212
1267.5	0.6404	0.4381	0.7023	0.5089	0.8234
1271	0.6438	0.4391	0.7034	0.508	0.8235
1274.6	0.6501	0.4384	0.7006	0.5076	0.8247
1278.1	0.6531	0.4387	0.7011	0.5088	0.8268
1281.6	0.6507	0.4384	0.6992	0.5079	0.8255
1285.1	0.6486	0.434	0.6973	0.5079	0.8309
1288.7	0.6509	0.433	0.697	0.5066	0.8279
1292.2	0.655	0.4329	0.6957	0.5066	0.834
1295.7	0.655	0.4331	0.6983	0.5066	0.8337
1299.2	0.6506	0.4296	0.69	0.5028	0.8334
1302.8	0.6509	0.4307	0.6896	0.5039	0.835
1306.3	0.6524	0.4316	0.6888	0.5002	0.8349
1309.8	0.6546	0.4297	0.69	0.499	0.8347
1313.4	0.6521	0.4252	0.6862	0.4977	0.8338
1316.9	0.6489	0.4237	0.6845	0.4956	0.8292
1320.4	0.6502	0.4235	0.6873	0.4955	0.8322
1323.9	0.6485	0.4205	0.6828	0.494	0.8273
1327.5	0.6495	0.4174	0.6835	0.4947	0.8264
1331	0.6513	0.4168	0.6832	0.4921	0.8201
1334.5	0.6528	0.417	0.6784	0.4926	0.8186
1338	0.6538	0.4177	0.6761	0.4942	0.8128
1341.6	0.6516	0.4163	0.6752	0.4891	0.8077
1345.1	0.6487	0.4171	0.6758	0.4859	0.8014
1348.6	0.6423	0.4122	0.6694	0.4865	0.7947
1352.2	0.6379	0.408	0.6657	0.483	0.7876
1355.7	0.6311	0.4033	0.6615	0.48	0.7837
1359.2	0.6234	0.3971	0.6542	0.4746	0.7753
1362.7	0.6193	0.3931	0.6521	0.4698	0.7762
1366.3	0.6169	0.3918	0.654	0.472	0.7697
1369.8	0.6114	0.3908	0.6551	0.4736	0.7688
1373.3	0.602	0.3844	0.6536	0.4718	0.7612
1376.8	0.5877	0.3732	0.6443	0.4653	0.7505
1380.4	0.5755	0.3659	0.6402	0.4606	0.7474
1383.9	0.5701	0.365	0.6498	0.4648	0.7541
1387.4	0.5528	0.3606	0.6523	0.4641	0.7526
1391	0.52	0.3494	0.6348	0.4507	0.7371
1394.5	0.4986	0.343	0.6269	0.4454	0.723
1398	0.4969	0.3438	0.6346	0.4516	0.7209
1401.5	0.5007	0.3407	0.6374	0.4505	0.71
1405.1	0.5053	0.3347	0.6308	0.4468	0.6969
1408.6	0.5105	0.3308	0.6265	0.445	0.6822
1412.1	0.5098	0.3287	0.626	0.4431	0.6698
1415.6	0.5049	0.3295	0.6259	0.4408	0.6543
1419.2	0.497	0.3303	0.6236	0.4376	0.6391
1422.7	0.4956	0.3308	0.6279	0.4406	0.6272
1426.2	0.4975	0.3305	0.6325	0.4445	0.6171
1429.8	0.5015	0.3337	0.6332	0.4471	0.6064
1433.3	0.5015	0.3331	0.6296	0.4443	0.5992
1436.8	0.5033	0.3348	0.6293	0.4448	0.5928
1440.3	0.5089	0.3397	0.6344	0.4494	0.5919
1443.9	0.5145	0.3437	0.6359	0.4512	0.5856
1447.4	0.5191	0.3449	0.6351	0.4509	0.5867
1450.9	0.5267	0.3494	0.637	0.4515	0.5841
1454.4	0.536	0.3532	0.6349	0.4509	0.5837
1458	0.5407	0.3551	0.6338	0.4492	0.5831
1461.5	0.5438	0.3542	0.6324	0.4478	0.5821
1465	0.5488	0.3543	0.633	0.448	0.5811
1468.6	0.5544	0.3559	0.6339	0.449	0.5802
1472.1	0.562	0.3584	0.633	0.4504	0.5804
1475.6	0.5688	0.359	0.6325	0.4486	0.5812
1479.1	0.5752	0.3597	0.6349	0.4497	0.5814
1482.7	0.5834	0.3613	0.6349	0.452	0.583
1486.2	0.5913	0.3655	0.6361	0.4512	0.5832
1489.7	0.5903	0.3634	0.6335	0.45	0.5865
1493.2	0.5941	0.3658	0.6369	0.454	0.5864
1496.8	0.6014	0.3681	0.6372	0.4525	0.5886
1500.3	0.6044	0.369	0.6416	0.4555	0.5917
1503.8	0.6068	0.3696	0.6439	0.4575	0.5943
1507.3	0.6134	0.3727	0.6451	0.4563	0.5961
1510.9	0.6141	0.3731	0.6443	0.4568	0.5997
1514.4	0.6168	0.3738	0.6441	0.4564	0.6002
1517.9	0.6138	0.3719	0.6438	0.4555	0.6066
1521.5	0.6159	0.372	0.6446	0.4583	0.6054
1525	0.6132	0.3705	0.6437	0.4599	0.611
1528.5	0.6135	0.3707	0.6446	0.46	0.6081
1532	0.6156	0.3725	0.641	0.4571	0.6119
1535.6	0.6125	0.3721	0.6446	0.4562	0.6124
1539.1	0.613	0.3729	0.6433	0.4577	0.6139
1542.6	0.6141	0.3742	0.6448	0.4572	0.6144
1546.1	0.6144	0.3745	0.6434	0.4563	0.6178
1549.7	0.6185	0.3746	0.6435	0.4579	0.6168
1553.2	0.6251	0.3761	0.642	0.46	0.6202
1556.7	0.6273	0.374	0.6458	0.4591	0.6194
1560.3	0.6302	0.3726	0.6456	0.4601	0.6235
1563.8	0.6328	0.3724	0.6424	0.4565	0.6233
1567.3	0.6293	0.3712	0.6413	0.4556	0.6264
1570.8	0.6366	0.3748	0.6419	0.4553	0.626
1574.4	0.6382	0.3752	0.6369	0.4528	0.6274
1577.9	0.6364	0.3737	0.6396	0.4509	0.6297
1581.4	0.6371	0.3717	0.6375	0.4503	0.6315
1584.9	0.6363	0.3694	0.6337	0.4522	0.63
1588.5	0.6353	0.3691	0.6362	0.4537	0.6348
1592	0.6369	0.3695	0.639	0.4538	0.634
1595.5	0.6344	0.3678	0.6394	0.4522	0.6392
1599.1	0.6373	0.3712	0.6421	0.4533	0.6387
1602.6	0.639	0.3721	0.6421	0.4548	0.6455
1606.1	0.6423	0.3751	0.6459	0.4617	0.6463
1609.6	0.6438	0.376	0.6465	0.4599	0.6515
1613.2	0.6452	0.3763	0.6481	0.457	0.6548
1616.7	0.6462	0.3753	0.6514	0.4591	0.6592
1620.2	0.6513	0.3783	0.6508	0.4606	0.6615
1623.7	0.6484	0.3771	0.6487	0.4564	0.6669
1627.3	0.6454	0.3751	0.6458	0.4559	0.6689
1630.8	0.6467	0.3758	0.6467	0.4552	0.6726
1634.3	0.6419	0.3733	0.6488	0.458	0.6732
1637.9	0.6407	0.3738	0.651	0.4596	0.6762
1641.4	0.6394	0.3717	0.6498	0.4608	0.6774
1644.9	0.639	0.372	0.6415	0.4557	0.6785
1648.4	0.6409	0.374	0.6478	0.4523	0.6775
1652	0.634	0.3689	0.6527	0.4546	0.6773
1655.5	0.6361	0.3718	0.6537	0.4576	0.6781
1659	0.6347	0.3728	0.6542	0.4602	0.674
1662.5	0.6327	0.3726	0.6552	0.4579	0.6713
1666.1	0.6251	0.3679	0.6603	0.4563	0.6725
1669.6	0.6213	0.3665	0.6638	0.4611	0.6674
1673.1	0.6138	0.363	0.6564	0.4612	0.6661
1676.7	0.6083	0.3598	0.6525	0.4612	0.659
1680.2	0.5931	0.3522	0.6572	0.4537	0.6661
1683.7	0.58	0.3479	0.6516	0.4529	0.6639
1687.2	0.5689	0.3346	0.6411	0.4427	0.6641
1690.8	0.5368	0.305	0.6282	0.4298	0.6643
1694.3	0.5093	0.285	0.6058	0.4085	0.6605
1697.8	0.4819	0.2626	0.5656	0.3685	0.6536
1701.3	0.445	0.2346	0.5222	0.3252	0.65
1704.9	0.4241	0.2202	0.4929	0.3057	0.648
1708.4	0.3804	0.198	0.4705	0.2993	0.633
1711.9	0.3508	0.1824	0.4456	0.2934	0.6285
1715.5	0.359	0.2046	0.4262	0.2714	0.6303
1719	0.3404	0.207	0.4273	0.2251	0.6305
1722.5	0.3283	0.2358	0.4397	0.2155	0.6274
